# Supplementary material for: Immunological Fluid Biomarkers in Frontotemporal Dementia: A Systematic Review
Source: Biomolecules. 2025 Mar 24;15(4):473. doi: 10.3390/biom15040473 (PMC12025258; doi:10.3390/biom15040473)
Supplement: Supplementary file 1 [file biomolecules-15-00473-s001.zip]

Archive with 3 entries (3 files):
- Supplementary table S1 - QUADAS-2.pdf
- Supplementary Table S2 - Biomarkers in Clinical Groups.pdf
- Supplementary Table S3 - Unfiltered Enrichment Analyses.pdf
